# Supplementary material for: Fabry disease screening in high-risk populations in Japan: a nationwide study
Source: Orphanet J Rare Dis. 2020 Aug 26;15:220. doi: 10.1186/s13023-020-01494-6 (PMC7448968; doi:10.1186/s13023-020-01494-6)
Supplement: Supplementary file 3 — Additional file 3: Table S1. Demographic characteristics of patients identified by high-risk screening for Fabry disease. NA: not available, (#): Potential alteration of splicing predicted by Human Splicing Finder. Amenability; +: amenable, −: not amenable,?: unknown (http://www.galafoldamenabilitytable.jp/reference, access at 2020/01/06). p.F69L/c.207C > A was reported by Umeda et al., Hum. Genome Var. 2 (2015) 15044. Gray box: novel variants [file 13023_2020_1494_MOESM3_ESM.xlsx]

## Sheet: Table 2
Table S1. Demographic characteristics of the patients detected by high-risk screening for Fabry disease.
Variants			Location	Allele Frequency	Amenability	Group	Patient ID	Family ID	Gender	Age	α-Gal A (Agal U))	Symptoms
No.	Nucleotide change	Amino acid change
1	c.2T>C	p.M1T	Exon 1	2 (1.4)	-	d	1	1	M	10	2.5
						e	2		F	41	7.9
						c	3	2	F	64	5.5	Cerebral infarction
2	c.33C>G	p.G11G (#)	Exon 1	1 (0.7)	NA	a	4	3	F	NA	14.2
3	c.35_41del	p.C12Lfs*107	Exon 1	1 (0.7)	NA	e	5	4	F	26	5.7	Fabry disease was diagnosed at 3 years old
4	c.43G>A	p.A15T	Exon 1	1 (0.7)	+	e	6	5	F	15	20.6	Right shoulder pain, Her brother develops Fabry disease
5	c.70T>A	p.W24R	Exon 1	1 (0.7)	+	b	7	6	M	20	3.7	Heart failure
101	c.1255A>G	p.N419D	Exon 7	1 (0.7)	+
6	c.97G>C	p.D33H	Exon 1	1 (0.7)	+	a	8	7	M	38	1.1	Corneal opacity, Renal failure and Mulberries in urine
7	c.101A>G	p.N34S	Exon 1	1 (0.7)	+	d	9	8	F	24	13.1	Limb pain
						e	10		F	27	13.2	Past Limb Pain
8	c.110C>T	p.A37V	Exon 1	1 (0.7)	+	c	11	9	M	NA	4.6	Cerebral infarction
9	c.124A>G	p.M42V	Exon 1	2 (1.4)	+	d	12	10	M	NA	4.1
						e	13		F	12	17.5	Limb pain
						e	14		F	NA	NA
						e	15	11	F	NA	NA
10	c.128G>A	p.G43D	Exon 1	1 (0.7)	-	b	16	12	F	NA	9.9	Cardiac hypertrophy with family history of Fabry disease
11	c.146G>C	p.R49P	Exon 1	1 (0.7)	-	d	17	13	F	8	9.2	Corneal opacity and Mulberries in urine
12	c.157A>T	p.N53Y	Exon 1	1 (0.7)	+	b	18	14	F	54	NA	Cardiac hypertrophy
13	c.184dupT	p.S62Ffs*18	Exon 1	1 (0.7)	NA	d	19	15	M	17	4.8	Limb pain and Hypohidrosis
						e	20		M	20	5.3
						e	21		F	43	23.4	Past Limb Pain and Cardiac hypertrophy
14	c.205T>C	p.F69L	Exon 2	1 (0.7)	+	b	22	16	M	47	2	Arrhythmia, Left ventricular hypertrophy and Limb paon with family history of Fabry disease
15	c.207delC	p.F69Lfs*52	Exon 2	1 (0.7)	NA	e	23	17	F	10	19
						e	24		M	40	5.1
16	c.218C>A	p.A73E	Exon 2	1 (0.7)	-	a	25	18	Ｆ	58	7.9	Chronic renal failure and Blindness
17	c.227T＞C	p.M76T	Exon 2	1 (0.7)	+	b	26	19	M	50	2.5	Hypertrophic cardiomyopathy, Chronic renal failure
18	c.264C>G	p.Y88*	Exon 2	1 (0.7)	-	d	27	20	F	13	7.7	Limb pain and Anhidrosis
						d	28		M	NA	5.3	Past limb pain
						e	29		F	13	11.5
19	c.277G>A	p.D93N	Exon 2	1 (0.7)	-	e	30	21	M	NA	<1.0
						e	31		F	NA	10.19
						e	32		F	NA	10.51
20	c.329delC	p.P110Lfs*11	Exon 2	1 (0.7)	NA	e	33	22	F	18	12.9312	Corneal opacity
						e	34		F	21	9.18312	Corneal opacity
						e	35		F	49	8.64029	Corneal opacity
21	c.334C>T	p.R112C	Exon 2	4 (2.7)	-	e	36	23	F	65	13.3	Angiokeratoma and Left ventricular hypertrophy
						e	37	24	M	NA	4	Cardiac hypertrophy
						e	38		F	NA	22.8
						b	39	25	F	15	12.9	Cardiomyopathy and Neurological symptoms
						e	40		F	55	14.47	Cardiomyopathy and Neurological symptoms
						e	41	26	M	NA	3.4
22	c.335G>A	p.R112H	Exon 2	3 (2.1)	+	a	42	27	F	72	7.2
						b	43	28	M	NA	2.9	Cardiac hypertrophy
						a	44	29	F	NA	22.5	Zebra bodies in renal biopsy
						e	45		M	NA	2.3
23	c.345T>C	p.H115H (#)	Exon 2	1 (0.7)	NA	a	46	30	F	76	15.9	Hemodialysis for renal failure
24	c.369+1G>A	-	Exon 2	1 (0.7)	NA	e	47	31	F	27	9.3
25	c.369+806_c.640-416del	-	Intron 2-Intron 4	1 (0.7)	NA	b	48	32	M	NA	2.9	Cardiomyopathy with family histry of Fabry diseaes
						e	49		F	17	12.58
26	c.386_389dupTGAA	p.L131Efs*9	Exon 3	1 (0.7)	NA	d	50	33	M	NA	NA
						e	51		F	NA	NA
27	c.409delG	p.V137Lfs*28	Exon 3	1 (0.7)	NA	b	52	34	F	55	7.6
						e	53		F	28	11.1	Valvular heart disease
						e	54		M	NA	4.5
28	c.427G>A	p.A143T	Exon 3	1 (0.7)	+	e	55	35	M	20	6.7
29	c.440G>T	p.G147V	Exon 3	1 (0.7)	-	c	56	36	M	45	1
						e	57		F	NA	17.3
30	c.443G>A	p.S148N	Exon 3	1 (0.7)	-	d	58	37	M	NA	2.7
						e	59		F	NA	6.4
						b	60		M	38	1.9	Cardiac hypertrophy and Past limb pain
31	c.496C>G	p.L166V	Exon 3	2 (1.4)	+	b	61	38	M	32	2.5
						d	62	39	M	7	4.1
						e	63		F	NA	7
32	c.503A>G	p.K168R	Exon 3	1 (0.7)	-		64	40	F	NA	14.7
33	c.547G>A	p.G183S	Exon 3	2 (1.4)	?	d	65	41	M	19	3
						e	66		F	50	10.8
						b	67	42	F	NA	2.49
34	c.548-1G>A	-	Int3	2 (1.4)	NA	c	68	43	F	44	12.9	Cerebral infarction, Hypertrophic cardiomyopathy, Hypertension, Schizophrenia
						e	69	44	F	NA	23.4	Past limb pain
35	c.548G>T	p.G183V	Exon 4	1 (0.7)	-	e	70	45	M	60	2.4	Cardiomyopathy
36	c.559A>G	c.p.M187V	Exon 4	2 (1.4)	+	e	71	46	M	56	1.5
						a	72	47	M	NA	1.9
37	c.563delC	p.Y188Sfs*4	Exon 4	1 (0.7)	NA	a	73	48	M	NA	3.3
38	c.584G>T	p.G195V	Exon 4	2 (1.4)	+	e	74	49	F	31	8.5
						e	75	50	F	46	13.3
						e	76		F	70	8.6
39	c.595G>A	p.V199M	Exon 4	2 (1.4)	+	b	77	51	F	NA	6.7	Asymptomatic
						d	78	52	F	NA	14.9
40	c.605G>A	p.C202Y	Exon 4	2 (1.4)	-	b	79	53	F	31	11.7	Hypertension
						e	80	54	Ｆ	NA	8.9
41	c.610T>G	p.W204G	Exon 4	1 (0.7)	+	f	81	55	M	45	3.8
						e	82		F	67	1.29
42	c.625T>C	p.W209R	Exon 4	1 (0.7)	+	e	83	56	F	NA	5.59
						d	84		F	NA	8.29	Hypohidrosis
43	c.628C>T	p.P210S	Exon 4	1 (0.7)	+	a	85	57	M	41	11.9
44	c.639+919G>A	-	Intron 4	2 (1.4)	NA	e	86	58	F	NA	7.5
						b	87	59	M	72	5.5	Heart disease
						e	88		M	16	13.4
						e	89		F	NA	NA
45	c.644A>G	p.N215S	Exon 5	2 (1.4)	+	b	90	60	M	62	3.1	Cardiac hypertrophy, Cerebrovascular disorder
						e	91	61	F	12	17.9
46	c.658C>T	p.R220*	Exon 5	3 (2.1)	-	e	92	62	F	34	26.2
						e	93		F	9	14.8	Limb Pain
						e	94	63	F	6	20.2
						a	95	64	F	NA	3.8
47	c.659G>C	p.R220P	Exon 5	2 (1.4)	+	e	96	65	F	NA	5.7
						e	97	66	F	NA	11.9
						e	98		M	NA	NA
48	c.671A>G	p.N224S	Exon 5	1 (0.7)	+	a	99	67	F	34	2.3	Chronic renal failure, Cerebral infarction
						e	100		F	69	11.4
49	c.676T>C	p.W226R	Exon 5	1 (0.7)	-	d	101	68	M	12	2.8	Hypohidrosis, Lower limb pain
						e	102		F	NA	1.59
50	c.679C>T	p.R227*	Exon 5	3 (2.1)	-	d	103	69	M	56	3.2	Limb pain, Hypohidrosis, Hypertrophic cardiomyopathy, Proteinuria, Cerebrovascular disorder
						d	104	70	F	9	13.4	Corneal opacity
						e	105		F	7	21.1	Corneal opacity
						e	106		M	NA	2.1
						e	107		M	NA	2.4
						e	108	71	M	38	6
51	c.691_693GAC>TAT	p.D231Y	Exon 5	1 (0.7)	-	b	109	72	F	42	7.3	Cardiac hypertrophy
						e	110		F	49	5.3
52	c.692A>T	p.D231V	Exon 5	1 (0.7)	-	e	111	73	F	68	10.8
53	c.707G>A	p.W236*	Exon 5	1 (0.7)	-	b	112	74	M	35	2.8
						e	113		F	67	8.2
53	c.718_719delAA	p.K240Efs*9	Exon 5	3 (2.1)	NA	d	114	75	F	13	7.8	Limb pain, Corneal opacity
						d	115		F	40	14.7	Past lower limb pain
						d	116	76	M	31	6.1	Limb pain, Angiokeratoma, Renal failure, Zebra bodies in renal biopsy
						e	117		F	50	16.2	Past limb pain, Hypertrophic cardiomyopathy
						d	118	77	F	29	6.8	Limb pain
55	c.723dupT	p.I242Yfs*8	Exon 5	1 (0.7)	NA	e	119	78	F	46	＜1.0	Left ventricular hypertrophy
						e	120		M	15	＜1.0
						e	121		F	44	5.71	Left ventricular hypertrophy
56	c.725T>A	p.I242N	Exon 5	1 (0.7)	+	e	122	79	Ｆ	65	3.4
57	c.725T>C	p.I242T	Exon 5	1 (0.7)	+	a	123	80	M	47	6.5	Chronic renal dysfunction, Left ventricular hypertrophy
						e	124		F	15	9.3
58	c.735G>A	p.W245*	Exon 5	1 (0.7)	-	e	125	81	M	26	3.3
						f	126		F	43	6
59	c.749A>C	p.Q250P	Exon 5	2 (1.4)	+	a	127	82	M	28	2.8	Proteinuria
						e	128		F	58	27.4
						e	129	83	F	24	10.7
						e	130		F	NA	NA
60	c.751G>T	p.E251*	Exon 5	2 (1.4)	-	d	131	84	M	21	3.8	Hypohidrosis, Limb pain
						e	132		F	NA	4.7
						e	133		F	31	8.5
						e	134		M	4	3.4
						f	135	85	M	NA	＜1.0
61	c.758_760delTTG	p.V254del	Exon 5	1 (0.7)	-	e	136	86	M	45	2.7	Past limb pain, Hypohidrosis
						e	137		Ｆ	67	18.3
62	c.788A>G	p.N263S	Exon 5	1 (0.7)	+	d	138	87	M	NA	NA
						e	139		F	NA	NA
						e	140		F	NA	NA
63	c.801+1G>A	p.L268Ifs*3	Intron 5	2 (1.4)	NA	d	141	88	M	NA	1.8
						e	142		F	NA	9.1
						e	143		F	NA	22.43
						e	144	89	M	NA	＜1.0	Limb pain, Hypohidrosis
64	c.809T>C	p.I270T	Exon 6	1 (0.7)	+	e	145	90	M	38	2.5
65	c.825delC	p.S276Afs*6	Exon 6	1 (0.7)	NA	d	146	91	F	NA	NA
66	c.827G>C	p.S276T	Exon 6	1 (0.7)	+	d	147	92	M	12	6.9	Anhydrosis, Limb pain
						e	148		F	NA	10.2
67	c.835C>G	p.Q279E	Exon 6	1 (0.7)	+	b	149	93	M	46	1.7	Heart disease, Proteinuria
68	c.845C>T	p.T282I	Exon 6	1 (0.7)	+	e	150	94	F	29	14.9	Asymptomatic
69	c.848A>G	p.Q283R	Exon 6	2 (1.4)	-	d	151	95	M	10	2.4	Limb pain, Hypohidrosis
						e	152	96	F	71	15.5
70	c.888G>A	p.M296I	Exon 6	5 (3.6)	+	a	153	97	M	62	5.4
						a	154	98	M	49	3.6	Inclusion bodies in renal biopsy
						a	155	99	M	NA	3	Proteinuria
						e	156		M	NA	3.1
						e	157		F	NA	13.4
						a	158	100	M	55	2.7	Vacuolation in renal biopsy
						e	159	101	M	3	4.1	Limb pain
71	c.896A>T	p.D299V	Exon 6	1 (0.7)	-	e	160	102	F	NA	12
						e	161		M	NA	3.1
72	c.901C>T	p.R301*	Exon 6	2 (1.4)	-	b	162	103	F	NA	20.7	Corneal opacity, Cardia hypertrophy
						e	163		F	NA	14.5
						e	164		F	NA	19.94
						b	165	104	M	56	4	Carciac hypertrophy, Chronic renal failure
73	c.902G>A	p.R301Q	Exon 6	3 (2.1)	+	a	166	105	F	NA	14.2
						e	167		F	NA	8.3
						a	168	106	M	33	2.9
						e	169	107	F	38	10.7	Proteinuria, Cardiac hypertrophy
74	c.902G>C	p.R301P	Exon 6	2 (1.4)	+	d	170	108	M	11	7.3	Limb pain, Hypohidrosis
						e	171		F	NA	16.8
						b	172	109	F	NA	16.7
75	c.908T>C	p.I303T	Exon 6	1 (0.7)	+	b	173	110	F	NA	15.63	Cardiac hypertrophy
						e	174		Ｆ	NA	14.1
76	c.908_928del21	p.S304_310Ldel	Exon 6	1 (0.7)	NA	a	175	111	M	55	2.9
77	c.932T>G	p.L311R	Exon 6	1 (0.7)	-	e	176	112	F	NA	9.9
						e	177		F	NA	32.7
						d	178		F	NA	9.1	Past limb pain
78	c.950T>C	p.I317T	Exon 6	1 (0.7)	+	b	179	113	M	61	2.2
79	c.979C>T	p.Q327*	Exon 6	1 (0.7)	-	a	180	114	M	49	3.6	Hemodialysis for renal failure, Cardiac hypertrophy
80	c.982G>C	p.G328R	Exon 6	1 (0.7)	-	b	181	115	M	31	2.5
81	c.987C>A	p.Y329*	Exon 6	1 (0.7)	-	b	182	116	F	53	2.6
						e	183		F	24	＜1.0
82	c.1019delG	p.E341Nfs*57	Exon 7	1 (0.7)	NA	a	184	117	M	NA	4.4	Proteinuria
83	c.1024C>T	p.R342*	Exon 7	2 (1.4)	-	b	185	118	M	54	3.7	Heart disease
						e	186		F	NA	23.7
						e	187		F	NA	9.4
						e	188		F	NA	11.6
						a	189	119	M	54	2.8
						e	190		F	NA	12.1
84	c.1025G>A	p.R342Q	Exon 7	1 (0.7)	-	b	191	120	M	44	<1 (3.0)	Sinus dysfunction syndrome
						e	192		F	47	<1 (15.2)	Cardiac hypertrophy
						e	193		M	11	<1 (2.9)
						e	194		F	38	<1 (10.9)
						e	195		F	17	< (9.8)
85	c.1031T>C	p.L344P	Exon 7	1 (0.7)	-	e	196	121	F	46	18.7
						d	197		M	24	4.1	Limb pain, Anhydrosis
						d	198		M	20	3.7	Limb pain, Hypohidrosis
86	c.1033_1034delTC	p.S345Rfs*29	Exon 7	3 (2.1)	NA	a	199	122	M	38	3	Renal failure
						e	200		F	NA	19	Stroke
						e	201	123	M	NA	3
						e	202		F	NA	10.4
						d	203	124	F	29	16
87	c.1049delC	p.A350Vfs*2	Exon 7	1 (0.7)	NA	c	204	125	M	37	3.4	Cerebral infarction, Limb pain, Anhydrosis
88	c.1054G>C	p.A352P	Exon 7	1 (0.7)	-	d	205	126	M	13	1	Anhydrosis, Limb pain
89	c.1066C>T	p.R356W	Exon 7	1 (0.7)	+	e	206	127	M	NA	62.1
						e	207		F	NA	＞200
						e	208		M	4	6
90	c.1067_1082del16insTACTCTTAT	p.R356Lfs*33	Exon 7	1 (0.7)	NA	e	209	128	F	NA	22.3
91	c.1072G>A	p.E358K	Exon 7	1 (0.7)	-	e	210	129	F	43	4
						d	211		M	17	4.5
						e	212		F	NA	15.1
						e	213		M	NA	5.2
						e	214		F	NA	13.9
						e	215		F	11	3.7	Limb pain, Corneal opacity
						e	216		F	NA	16.7	Hypohidrosis, Limb pain
92	c.1072_1074delGAG	p.E358del	Exon 7	2 (1.4)	-	a	217	130	F	37	9
						d	218	131	M	8	3.9	Limb pain
93	c.1085_1088dupCTCG	p.Y365Lfs*11	Exon 7	1 (0.7)	NA	e	219	132	M	NA	4.3	Cardiac hypertrophy
						e	220		F	7	5.4
						e	221		F	8	10.5
94	c.1100dupT	p.A368Rfs*7	Exon 7	1 (0.7)	NA	d	222	133	M	NA	1.3
						e	223		F	NA	12.7
95	c.1118G>A (p.G373S)	c.1118G>A (p.G373S)	Exon 7	1 (0.7)	+	e	224	134	F	72	4.62	Cardiac hypertrophy
96	c.1124G>A	p.G375E	Exon 7	3 (2.1)	+	a	225	135	M	58	7.5	Proteinuria
						a	226	136	M	55	3.6
						b	227	137	M	66	4.5	Cardiac hypertrophy, Heart failure, Proteinuria
97	c.1165C>G	p.P389A	Exon 7	1 (0.7)	-	e	228	138	M	61	3.5
98	c.1228A>C	p.T410P	Exon 7	1 (0.7)	-	e	229	139	F	25	11.6	Limb pain
99	c.1229C>T	p.T410I	Exon 7	1 (0.7)	+	d	230	140	M	13	3.9	Limb pain, Angiokeratoma
						e	231		F	46	11.9	Hypertrophic cardiomyopathy, Limb pain, Angiokeratoma
100	c.1235_1236delCT	p.T412Sfs*38	Exon 7	3 (2.1)	NA	a	232	141	M	45	3.4	Renal failure, Cardiac hypertrophy
						f	233	142	M	NA	3.7
						e	234		F	69	23.23
						e	235	143	F	NA	17.6
						e	236		F	NA	17.6
NA: not available, (#): Potential alteration of splicing predicted by Human Splicing Finder
Amenability; +: amenable, -: not amenable, ?: unknown (http://www.galafoldamenabilitytable.jp/reference, access at 2020/01/06)
p.F69L/c.207C>A was reported by Umeda et al., Hum. Genome Var. 2 (2015) 15044
Two variants, c.70T>A /p.W24R and c.1255A>G/p.N419D, were detected in male patient ID No.7.
	: Novel variants
