# Supplementary material for: Fabry disease screening in high-risk populations in Japan: a nationwide study
Source: Orphanet J Rare Dis. 2020 Aug 26;15:220. doi: 10.1186/s13023-020-01494-6 (PMC7448968; doi:10.1186/s13023-020-01494-6)
Supplement: Supplementary file 4 — Additional file 4: Table S2. Variants detected during high-risk screening for Fabry disease. Fabry-database.org: last updated 2019/02/15 ver.3.2.2. NR: not registered, (#): Potential alteration of splicing predicted by Human Splicing Finder. ** +: amenable, −: not amenable,?: unknown, NA: not available, http://www.galafoldamenabilitytable.jp/reference (access at 2020/01/06). p.F69L/c.207C > A was reported by Umeda et al., Hum. Genome Var. 2 (2015) 15044. Gray box: novel variants [file 13023_2020_1494_MOESM4_ESM.xlsx]

## Sheet: Table 2 (2)
Table 2. The variants detected in high-risk screening for Fabry disease
Group	Variant No.	Nucleotide change	Amino acid change	Location	Allele frequency (%)	Amenability**	Clasification
							ClinVar	Fabry-database.org	PolyPhen2
a	2	c.33C>G	p.G11G (#)	Exon 1	1 (0.7)	NA	NR	NR	-
	6	c.97G>C	p.D33H	Exon 1	1 (0.7)	+	NR	NR	probably damaging
	16	c.218C>A	p.A73E	Exon 2	1 (0.7)	-	NR	NR	probably damaging
	23	c.345T>C	p.H115H (#)	Exon 2	1 (0.7)	NA	Likely benign	NR	-
	36	c.559A>G	p.M187V	Exon 4	2 (1.4)	+	NR	classic, Ashton-Prolla (2000)	probably damaging
	37	c.563delC	p.Y188Sfs*4	Exon 4	1 (0.7)	NA	NR	NR	-
	43	c.628C>T	p.P210S	Exon 4	1 (0.7)	+	NR	late-onset, Saito (2013)	possibly damaging (0.758)
	46	c.658C>T	p.R220*	Exon 5	3 (2.1)	-	pathogenic	classic, Germain (2002)	-
	48	c.671A>G	p.N224S	Exon 5	1 (0.7)	+	NR	classic, Ashton-Prolla (2000)	probably damaging
	57	c.725T>C	p.I242T	Exon 5	1 (0.7)	+	NR	NR	benign (0.079)
	59	c.749A>C	p.Q250P	Exon 5	2 (1.4)	+	likely pathogenic	classic, Nagasaki (2008)	probably damaging
	70	c.888G>A	p.M296I	Exon 6	5 (3.4)	+	pathogenic	Nakao (1995)	benign (0.309)
	73	c.902G>A	p.R301Q	Exon 6	3 (2.1)	+	pathogenic	sakuraba (1990)	probably damaging
	76	c.908_928del21	p.S304_310Ldel	Exon 6	1 (0.7)	NA	NR	NR	-
	79	c.979C>T	p.Q327*	Exon 6	1 (0.7)	-	pathogenic	NR	-
	82	c.1019delG	p.E341Nfs*57	Exon 7	1 (0.7)	NA	NR	NR	-
	100	c.1235_1236delCT	p.T412Sfs*38	Exon 7	3 (2.1)	NA	pathogenic	Blaydon (2001)	-
a, b	22	c.335G>A	p.R112H	Exon 2	3 (2.1)	+	pathogenic	Saito (2013)	probably damaging
	83	c.1024C>T	p.R342*	Exon 7	2 (1.4)	-	pathogenic	classic, Davies (1993)	-
	96	c.1124G>A	p.G375E	Exon 7	3 (2.1)	+	NR	NR	possibly damaging (0.893)
a, d	86	c.1033_1034delTC	p.S345Rfs*29	Exon 7	3 (2.1)	NA	pathogenic	Germain (1996)	-
	92	c.1072_1074delGAG	p.E358del	Exon 7	2 (1.4)	-	pathogenic	Blanch (1996)	-
b	5	c.70T>A	p.W24R	Exon 1	1 (0.7)	+	Uncertain significance	Al-Thihli (2012)	benign (0.347)
	12	c.157A>T	p.N53Y	Exon 1	1 (0.7)	+	NR	NR	probably damaging
	14	c.205T>C	p.F69L	Exon 2	1 (0.7)	+	NR	NR	probably damaging
	17	c.227T＞C	p.M76T	Exon 2	1 (0.7)	+	NR	classic, Shimotori (2008)	probably damaging
	21	c.334C>T	p.R112C	Exon 2	4 (2.7)	-	pathogenic	Wang (2013)	probably damaging
	25	c.369+806_c.640-416del	-	Int 2 - Int 4	1 (0.7)	NA	NR	NR	-
	27	c.409del	p.V137Lfs*28	Exon 3	1 (0.7)	NA	NR	classic, Takenaka (1996)	-
	40	c.605G>A	p.C202Y	Exon 4	2 (1.4)	-	Pathogenic/Likely pathogenic	Eng (1997)	probably damaging
	44	c.639+919G>A	-	Intron 4	2 (1.4)	NA	pathogenic	NR	-
	45	c.644A>G	p.N215S	Exon 5	2 (1.4)	+	patogenic	classic, Davies (1993)	benign (0.048)
	51	c.691_693GAC>TAT	p.D231Y	Exon 5	1 (0.7)	-	NR	NR	probably damaging
	53	c.707G>A	p.W236*	Exon 5	1 (0.7)	-	pathogenic	classic, Germain (2002)	-
	67	c.835C>G	p.Q279E	Exon 6	1 (0.7)	+	pathogenic	classic, Okumiya (1995)	probably damaging
	75	c.908T>C	p.I303T	Exon 6	1 (0.7)	+	NR	NR	probably damaging
	78	c.950T>C	p.I317T	Exon 6	1 (0.7)	+	NR	classic, Shabbeer (2002)	probably damaging
	80	c.982G>C	p.G328R	Exon 6	1 (0.7)	-	pathogenic	classic, Ishii (1992)	probably damaging
	81	c.987C>A	p.Y329*	Exon 6	1 (0.7)	-	NR	NR	-
	84	c.1025G>A	p.R342Q	Exon 7	1 (0.7)	-	pathogenic	classic, Eng (1994)	probably damaging
	72	c.901C>T	p.R301*	Exon 6	2 (1.4)	-	pathogenic	classic, Eng (1994)	-
	101	c.1255A>G	p.N419D	Exon 7	1 (0.7)	+	Uncertain significance	NR	benign (0.008)
b, d	30	c.443G>A	p.S148N	Exon 3	1 (0.7)	-	pathogenic	classic, Ashton-Prolla (2000)	probably damaging
	31	c.496C>G	p.L166V	Exon 3	2 (1.4)	+	NR	classic, Okumiya (1995)	probably damaging
	33	c.547G>A	p.G183S	Exon 3	2 (1.4)	?	pathogenic	classic, Shabbeer (2002)	probably damaging
	39	c.595G>A	p.V199M	Exon 4	2 (1.4)	+	Uncertain significance	classic, Shabbeer (2002)	probably damaging
	74	c.902G>C	p.R301P	Exon 6	2 (1.4)	+	NR	classic, Ashley (2001)	probably damaging
c	8	c.110C>T	p.A37V	Exon 1	1 (0.7)	+	NR	classic, Nakamura (2010)	probably damaging
	10	c.128G>A	p.G43D	Exon 1	1 (0.7)	-	NR	classic, Shabbeer (2002)	probably damaging
	29	c.440G>T	p.G147V	Exon 3	1 (0.7)	-	NR	NR	probably damaging
	34	c.548-1G>A	-	Intron 3	2 (1.4)	NA	pathogenic	NR	-
	87	c.1049delC	p.A350Vfs*2	Exon 7	1 (0.7)	NA	NR	Sirrs (2010)	-
c, d	1	c.2T>C	p.M1T	Exon 1	2 (1.4)	-	pathogenic	classic, Eng (1997)	benign (0.148)
d	7	c.101A>G	p.N34S	Exon 1	1 (0.7)	+	pathogenic	classic, Eng (1993)	probably damaging
	9	c.124A>G	p.M42V	Exon 1	2 (1.4)	+	pathogenic	Davies (1996)	probably damaging
	11	c.146G>C	p.R49P	Exon 1	1 (0.7)	-	Likely pathogenic	classic, Blaydon (2001)	probably damaging
	13	c.184dupT	p.S62Ffs*18	Exon 1	1 (0.7)	NA	NR	NR	-
	18	c.264C>G	p.Y88*	Exon 2	1 (0.7)	-	NR	NR	-
	26	c.386_389dupTGAA	p.L131Efs*9	Exon 3	1 (0.7)	NA	NR	NR	-
	42	c.625T>C	p.W209R	Exon 4	1 (0.7)	+	NR	NR	benign (0.000)
	49	c.676T>C	p.W226R	Exon 5	1 (0.7)	-	NR	classic, Ashton-Prolla (2000)	probably damaging
	50	c.679C>T	p.R227*	Exon 5	3 (2.1)	-	pathogenic	classic, Eng (1993)	-
	54	c.718_719delAA	p.K240Efs*9	Exon 5	3 (2.1)	NA	pathogenic	Davies (1994)	-
	60	c.751G>T	p.E251*	Exon 5	2 (1.4)	-	NR	Xiong (2015)	-
	62	c.788A>G	p.N263S	Exon 5	1 (0.7)	+	NR	classic, Eng (1997)	probably damaging
	63	c.801+1G>A	p.L268Ifs*3	Intron 5	2 (1.4)	NA	NR	NR	-
	65	c.825delC	p.S276Afs*6	Exon 6	1 (0.7)	NA	NR	NR	-
	66	c.827G>C	p.S276T	Exon 6	1 (0.7)	+	NR	NR	possibly damaging (0.923)
	69	c.848A>G	p.Q283R	Exon 6	2 (1.4)	-	NR	NR	probably damaging
	77	c.932T>G	p.L311R	Exon 6	1 (0.7)	-	NR	Suzuki (2011)	probably damaging
	85	c.1031T>C	p.L344P	Exon 7	1 (0.7)	-	NR	classic, Lukas (2013)	probably damaging
	88	c.1054G>C	p.A352P	Exon 7	1 (0.7)	-	NR	NR	probably damaging
	91	c.1072G>A	p.E358K	Exon 7	1 (0.7)	-	pathogenic	classic	probably damaging
	94	c.1100dupT	p.A368Rfs*7	Exon 7	1 (0.7)	NA	NR	NR	-
	99	c.1229C>T	p.T410I	Exon 7	1 (0.7)	+	Likely pathogenic	Ebrahim (2012)	probably damaging
e	3	c.35_41del	p.C12Lfs*107	Exon 1	1 (0.7)	NA	NR	NR	-
	4	c.43G>A	p.A15T	Exon 1	1 (0.7)	+	NR	Ebrahim (2012)	benign (0.309)
	15	c.207del	p.F69Lfs*52	Exon 2	1 (0.7)	NA	NR	NR	-
	19	c.277G>A	p.D93N	Exon 2	1 (0.7)	-	NR	classic, Saito (2013)	probably damaging
	20	c.329del	p.P110Lfs*11	Exon 2	1 (0.7)	NA	NR	NR	-
	24	c.369+1G>A	-	Intron 2	1 (0.7)	NA	pathogenic	Ashton-Prolla (2000)	-
	28	c.427G>A	p.A143T	Exon 3	1 (0.7)	+	Conflicting interpretations of pathogenicity	Eng (1997)	probably damaging
	32	c.503A>G	p.K168R	Exon 3	1 (0.7)	-	NR	classic, Shabbeer (2002)	probably damaging
	35	c.548G>T	p.G183V	Exon 4	1 (0.7)	-	pathogenic	Dobrovolny (2008)	probably damaging
	38	c.584G>T	p.G195V	Exon 4	2 (1.4)	+	NR	late-onset, Doi (2012)	probably damaging
	41	c.610T>G	p.W204G	Exon 4	1 (0.7)	+	NR	NR	probably damaging
	47	c.659G>C	p.R220P	Exon 5	2 (1.4)	+	NR	Fukutomi (2013)	probably damaging
	52	c.692A>T	p.D231V	Exon 5	1 (0.7)	-	NR	classic, Saito (2013)	probably damaging
	55	c.723dupT	p.I242Yfs*8	Exon 5	1 (0.7)	NA	NR	Burlina (2008)	-
	56	c.725T>A	p.I242N	Exon 5	1 (0.7)	+	NR	classic, Takata (1997)	probably damaging
	58	c.735G>A	p.W245*	Exon 5	1 (0.7)	-	pathogenic	Germain (2002)	-
	61	c.758_760delTTG	p.V254del	Exon 5	1 (0.7)	-	NR	NR	-
	64	c.809T>C	p.I270T	Exon 6	1 (0.7)	+	NR	Schafer (2005)	probably damaging
	68	c.845C>T	p.T282I	Exon 6	1 (0.7)	+	NR	Lukas (2013)	probably damaging
	71	c.896A>T	p.D299V	Exon 6	1 (0.7)	-	NR	Tsuboi (2015)	probably damaging
	90	c.1067_1082del16insTACTCTTAT	p.R356Lfs*33	Exon 7	1 (0.7)	NA	NR	NR	-
	93	c.1085_1088dupCTCG	p.Y365Lfs*11	Exon 7	1 (0.7)	NA	NR	NR	-
	95	c.1118G>A	p.G373S	Exon 7	1 (0.7)	+	pathogenic	classic, Miyazaki (1998)	possibly damaging (0.947)
	97	c.1165C>G	p.P389A	Exon 7	1 (0.7)	-	NR	NR	probably damaging
	98	c.1228A>C	p.T410P	Exon 7	1 (0.7)	-	NR	classic, Shimotori (2008)	probably damaging
(a) renal manifestations such as proteinuria, chronic kidney disease anhidrosis, deiabetic nephropathy, Mulberries in urine, and receiving dialysis
(b) cardiac manifestations such as left ventricular hypertrophy on electrocardiography or echocardiography
(c) history of stroke, and neurological manifestations such as parkinsonism and hearing loss
(d) limb pain, acroparesthesias, clustered angiokeratoma, cornea verticillata, and hypo-anhidrosis
(e) family history of FD
Fabry-database.org: last updated 2019/02/15 ver.3.2.2
NR: not registered, (#): Potential alteration of splicing predicted by Human Splicing Finder
** +: amenable, -: not amenable, ?: unknown, NA: not available, http://www.galafoldamenabilitytable.jp/reference (access at 2020/01/06)
p.F69L/c.207C>A was reported by Umeda et al., Hum. Genome Var. 2 (2015) 15044
	: novel variants

## Sheet: Table 2
Table S2. Variants detected during high-risk screening for Fabry disease.
Variant No.	Nucleotide change	Amino acid change	Location	Allele frequency (%)	Amenability**	Patient group	Clasification
							ClinVar	Fabry-database.org	PolyPhen2
1	c.2T>C	p.M1T	Exon 1	2 (1.4)	-	c, d	pathogenic	classic, Eng (1997)	benign (0.148)
2	c.33C>G	p.G11G (#)	Exon 1	1 (0.7)	NA	a	NR	NR	-
3	c.35_41del	p.C12Lfs*107	Exon 1	1 (0.7)	NA	e	NR	NR	-
4	c.43G>A	p.A15T	Exon 1	1 (0.7)	+	e	NR	Ebrahim (2012)	benign (0.309)
5	c.70T>A	p.W24R	Exon 1	1 (0.7)	+	b	Uncertain significance	Al-Thihli (2012)	benign (0.347)
6	c.97G>C	p.D33H	Exon 1	1 (0.7)	+	a	NR	NR	probably damaging
7	c.101A>G	p.N34S	Exon 1	1 (0.7)	+	d	pathogenic	classic, Eng (1993)	probably damaging
8	c.110C>T	p.A37V	Exon 1	1 (0.7)	+	c	NR	classic, Nakamura (2010)	probably damaging
9	c.124A>G	p.M42V	Exon 1	2 (1.4)	+	d, e	pathogenic	Davies (1996)	probably damaging
10	c.128G>A	p.G43D	Exon 1	1 (0.7)	-	c	NR	classic, Shabbeer (2002)	probably damaging
11	c.146G>C	p.R49P	Exon 1	1 (0.7)	-	d	Likely pathogenic	classic, Blaydon (2001)	probably damaging
12	c.157A>T	p.N53Y	Exon 1	1 (0.7)	+	b	NR	NR	probably damaging
13	c.184dupT	p.S62Ffs*18	Exon 1	1 (0.7)	NA	d	NR	NR	-
14	c.205T>C	p.F69L	Exon 2	1 (0.7)	+	b	NR	NR	probably damaging
15	c.207del	p.F69Lfs*52	Exon 2	1 (0.7)	NA	e	NR	NR	-
16	c.218C>A	p.A73E	Exon 2	1 (0.7)	-	a	NR	NR	probably damaging
17	c.227T＞C	p.M76T	Exon 2	1 (0.7)	+	b	NR	classic, Shimotori (2008)	probably damaging
18	c.264C>G	p.Y88*	Exon 2	1 (0.7)	-	d	NR	NR	-
19	c.277G>A	p.D93N	Exon 2	1 (0.7)	-	e	NR	classic, Saito (2013)	probably damaging
20	c.329del	p.P110Lfs*11	Exon 2	1 (0.7)	NA	e	NR	NR	-
21	c.334C>T	p.R112C	Exon 2	4 (2.7)	-	b, e, e, e	pathogenic	Wang (2013)	probably damaging
22	c.335G>A	p.R112H	Exon 2	3 (2.1)	+	a, a, b	pathogenic	Saito (2013)	probably damaging
23	c.345T>C	p.H115H (#)	Exon 2	1 (0.7)	NA	a	Likely benign	NR	-
24	c.369+1G>A	-	Intron 2	1 (0.7)	NA	e	pathogenic	Ashton-Prolla (2000)	-
25	c.369+806_c.640-416del	-	Int 2 - Int 4	1 (0.7)	NA	b	NR	NR	-
26	c.386_389dupTGAA	p.L131Efs*9	Exon 3	1 (0.7)	NA	d	NR	NR	-
27	c.409del	p.V137Lfs*28	Exon 3	1 (0.7)	NA	b	NR	classic, Takenaka (1996)	-
28	c.427G>A	p.A143T	Exon 3	1 (0.7)	+	e	Conflicting interpretations of pathogenicity	Eng (1997)	probably damaging
29	c.440G>T	p.G147V	Exon 3	1 (0.7)	-	c	NR	NR	probably damaging
30	c.443G>A	p.S148N	Exon 3	1 (0.7)	-	b, d	pathogenic	classic, Ashton-Prolla (2000)	probably damaging
31	c.496C>G	p.L166V	Exon 3	2 (1.4)	+	b, d	NR	classic, Okumiya (1995)	probably damaging
32	c.503A>G	p.K168R	Exon 3	1 (0.7)	-		NR	classic, Shabbeer (2002)	probably damaging
33	c.547G>A	p.G183S	Exon 3	2 (1.4)	?	b, d	pathogenic	classic, Shabbeer (2002)	probably damaging
34	c.548-1G>A	-	Intron 3	2 (1.4)	NA	c, e	pathogenic	NR	-
35	c.548G>T	p.G183V	Exon 4	1 (0.7)	-	e	pathogenic	Dobrovolny (2008)	probably damaging
36	c.559A>G	p.M187V	Exon 4	2 (1.4)	+	a, e	NR	classic, Ashton-Prolla (2000)	probably damaging
37	c.563delC	p.Y188Sfs*4	Exon 4	1 (0.7)	NA	a	NR	NR	-
38	c.584G>T	p.G195V	Exon 4	2 (1.4)	+	e, e	NR	late-onset, Doi (2012)	probably damaging
39	c.595G>A	p.V199M	Exon 4	2 (1.4)	+	b, d	Uncertain significance	classic, Shabbeer (2002)	probably damaging
40	c.605G>A	p.C202Y	Exon 4	2 (1.4)	-	b, e	Pathogenic/Likely pathogenic	Eng (1997)	probably damaging
41	c.610T>G	p.W204G	Exon 4	1 (0.7)	+	f	NR	NR	probably damaging
42	c.625T>C	p.W209R	Exon 4	1 (0.7)	+	d	NR	NR	benign (0.000)
43	c.628C>T	p.P210S	Exon 4	1 (0.7)	+	a	NR	late-onset, Saito (2013)	possibly damaging (0.758)
44	c.639+919G>A	-	Intron 4	2 (1.4)	NA	b, e	pathogenic	NR	-
45	c.644A>G	p.N215S	Exon 5	2 (1.4)	+	b, e	patogenic	classic, Davies (1993)	benign (0.048)
46	c.658C>T	p.R220*	Exon 5	3 (2.1)	-	a, e, e	pathogenic	classic, Germain (2002)	-
47	c.659G>C	p.R220P	Exon 5	2 (1.4)	+	e, e	NR	Fukutomi (2013)	probably damaging
48	c.671A>G	p.N224S	Exon 5	1 (0.7)	+	a	NR	classic, Ashton-Prolla (2000)	probably damaging
49	c.676T>C	p.W226R	Exon 5	1 (0.7)	-	d	NR	classic, Ashton-Prolla (2000)	probably damaging
50	c.679C>T	p.R227*	Exon 5	3 (2.1)	-	d, d, e	pathogenic	classic, Eng (1993)	-
51	c.691_693GAC>TAT	p.D231Y	Exon 5	1 (0.7)	-	b	NR	NR	probably damaging
52	c.692A>T	p.D231V	Exon 5	1 (0.7)	-	e	NR	classic, Saito (2013)	probably damaging
53	c.707G>A	p.W236*	Exon 5	1 (0.7)	-	b	pathogenic	classic, Germain (2002)	-
54	c.718_719delAA	p.K240Efs*9	Exon 5	3 (2.1)	NA	d, d, d	pathogenic	Davies (1994)	-
55	c.723dupT	p.I242Yfs*8	Exon 5	1 (0.7)	NA	e	NR	Burlina (2008)	-
56	c.725T>A	p.I242N	Exon 5	1 (0.7)	+	e	NR	classic, Takata (1997)	probably damaging
57	c.725T>C	p.I242T	Exon 5	1 (0.7)	+	a	NR	NR	benign (0.079)
58	c.735G>A	p.W245*	Exon 5	1 (0.7)	-	f	pathogenic	Germain (2002)	-
59	c.749A>C	p.Q250P	Exon 5	2 (1.4)	+	a, e	likely pathogenic	classic, Nagasaki (2008)	probably damaging
60	c.751G>T	p.E251*	Exon 5	2 (1.4)	-	d, f	NR	Xiong (2015)	-
61	c.758_760delTTG	p.V254del	Exon 5	1 (0.7)	-	e	NR	NR	-
62	c.788A>G	p.N263S	Exon 5	1 (0.7)	+	d	NR	classic, Eng (1997)	probably damaging
63	c.801+1G>A	p.L268Ifs*3	Intron 5	2 (1.4)	NA	d, e	NR	NR	-
64	c.809T>C	p.I270T	Exon 6	1 (0.7)	+	e	NR	Schafer (2005)	probably damaging
65	c.825delC	p.S276Afs*6	Exon 6	1 (0.7)	NA	d	NR	NR	-
66	c.827G>C	p.S276T	Exon 6	1 (0.7)	+	d	NR	NR	possibly damaging (0.923)
67	c.835C>G	p.Q279E	Exon 6	1 (0.7)	+	b	pathogenic	classic, Okumiya (1995)	probably damaging
68	c.845C>T	p.T282I	Exon 6	1 (0.7)	+	e	NR	Lukas (2013)	probably damaging
69	c.848A>G	p.Q283R	Exon 6	2 (1.4)	-	d, e	NR	NR	probably damaging
70	c.888G>A	p.M296I	Exon 6	5 (3.4)	+	a, a, a, a, e	pathogenic	Nakao (1995)	benign (0.309)
71	c.896A>T	p.D299V	Exon 6	1 (0.7)	-	e	NR	Tsuboi (2015)	probably damaging
72	c.901C>T	p.R301*	Exon 6	2 (1.4)	-	b, b	pathogenic	classic, Eng (1994)	-
73	c.902G>A	p.R301Q	Exon 6	3 (2.1)	+	a, a, e	pathogenic	sakuraba (1990)	probably damaging
74	c.902G>C	p.R301P	Exon 6	2 (1.4)	+	b, d	NR	classic, Ashley (2001)	probably damaging
75	c.908T>C	p.I303T	Exon 6	1 (0.7)	+	b	NR	NR	probably damaging
76	c.908_928del21	p.S304_310Ldel	Exon 6	1 (0.7)	NA	a	NR	NR	-
77	c.932T>G	p.L311R	Exon 6	1 (0.7)	-	d	NR	Suzuki (2011)	probably damaging
78	c.950T>C	p.I317T	Exon 6	1 (0.7)	+	b	NR	classic, Shabbeer (2002)	probably damaging
79	c.979C>T	p.Q327*	Exon 6	1 (0.7)	-	a	pathogenic	NR	-
80	c.982G>C	p.G328R	Exon 6	1 (0.7)	-	b	pathogenic	classic, Ishii (1992)	probably damaging
81	c.987C>A	p.Y329*	Exon 6	1 (0.7)	-	b	NR	NR	-
82	c.1019delG	p.E341Nfs*57	Exon 7	1 (0.7)	NA	a	NR	NR	-
83	c.1024C>T	p.R342*	Exon 7	2 (1.4)	-	a, b	pathogenic	classic, Davies (1993)	-
84	c.1025G>A	p.R342Q	Exon 7	1 (0.7)	-	b	pathogenic	classic, Eng (1994)	probably damaging
85	c.1031T>C	p.L344P	Exon 7	1 (0.7)	-	d	NR	classic, Lukas (2013)	probably damaging
86	c.1033_1034delTC	p.S345Rfs*29	Exon 7	3 (2.1)	NA	a, d, e	pathogenic	Germain (1996)	-
87	c.1049delC	p.A350Vfs*2	Exon 7	1 (0.7)	NA	c	NR	Sirrs (2010)	-
88	c.1054G>C	p.A352P	Exon 7	1 (0.7)	-	d	NR	NR	probably damaging
89	c.1066C>T	p.R356W	Exon7	1 (0.7)	+	e	pathogenic	classic, Bernstein (1989)	probably damaging
90	c.1067_1082del16insTACTCTTAT	p.R356Lfs*33	Exon 7	1 (0.7)	NA	e	NR	NR	-
91	c.1072G>A	p.E358K	Exon 7	1 (0.7)	-	d	pathogenic	classic	probably damaging
92	c.1072_1074delGAG	p.E358del	Exon 7	2 (1.4)	-	a, d	pathogenic	Blanch (1996)	-
93	c.1085_1088dupCTCG	p.Y365Lfs*11	Exon 7	1 (0.7)	NA	e	NR	NR	-
94	c.1100dupT	p.A368Rfs*7	Exon 7	1 (0.7)	NA	d	NR	NR	-
95	c.1118G>A	p.G373S	Exon 7	1 (0.7)	+	e	pathogenic	classic, Miyazaki (1998)	possibly damaging (0.947)
96	c.1124G>A	p.G375E	Exon 7	3 (2.1)	+	a, a, b	NR	NR	possibly damaging (0.893)
97	c.1165C>G	p.P389A	Exon 7	1 (0.7)	-	e	NR	NR	probably damaging
98	c.1228A>C	p.T410P	Exon 7	1 (0.7)	-	e	NR	classic, Shimotori (2008)	probably damaging
99	c.1229C>T	p.T410I	Exon 7	1 (0.7)	+	d	Likely pathogenic	Ebrahim (2012)	probably damaging
100	c.1235_1236delCT	p.T412Sfs*38	Exon 7	3 (2.1)	NA	a, e, e	pathogenic	Blaydon (2001)	-
101	c.1255A>G	p.N419D	Exon 7	1 (0.7)	+	b	Uncertain significance	NR	benign (0.008)
Fabry-database.org: last updated 2019/02/15 ver.3.2.2
NR: not registered, (#): Potential alteration of splicing predicted by Human Splicing Finder
** +: amenable, -: not amenable, ?: unknown, NA: not available, http://www.galafoldamenabilitytable.jp/reference (access at 2020/01/06)
p.F69L/c.207C>A was reported by Umeda et al., Hum. Genome Var. 2 (2015) 15044
	: novel variants
