# Supplementary material for: Fabry disease screening in high-risk populations in Japan: a nationwide study
Source: Orphanet J Rare Dis. 2020 Aug 26;15:220. doi: 10.1186/s13023-020-01494-6 (PMC7448968; doi:10.1186/s13023-020-01494-6)
Supplement: Supplementary file 5 — Additional file 5: Table S3. De novo mutations detected in patients with Fabry disease. [file 13023_2020_1494_MOESM5_ESM.xlsx]

## Sheet: Sheet1
Table S3. De novo mutations detected in patients with Fabry disease.
Variants	Location	Gender	Country	References
c.3G>A/p.M1I	Exon 1	M	Japan	Kobayashi et al. (2014) [31]
c.95T>C/p.L32P	Exon 1	F	Denmark	Madsen et al. (1995)
c.146G>C/p.R49P	Exon 1	F	Japan	in this study
c.167G>A/p.C56Y	Exon 1	M	Europe (mainly UK)	Davies et al. (1996) [35]
c.493G>C/p.D165H	Exon 3	M	Italy	Iemolo et al. (2014)
IVS3+1	Intron 3	M	Japan	Kobayashi et al. (2014) [31]
c.548-3_553del/p.Gly183Alafs*17	Exon 4	F	Italy	Romani et al. (2015) [32]
c.605G>A/p.C202Y	Exon 4	F	Japan	Kobayashi et al (2014) [31]
c.691G>A/p.D231N	Exon 5	F	France, Germany	Redonnet-Vernhet et al. (1996), Brokalaki et al. (2006)
IVS5-2	Intron 5	M	Japan	Kobayashi et al. (2014) [31]
c.848A>G/p.Q283R	Exon 6	M	Japan	in this study
c.901C>T/p.R301*	Exon 6	M	Italy	Pisani et al. (2015)
c.901C>G/p.Arg301Gly	Exon 6	M	Italy	Romani et al. (2015) [32]
c.1019G>C/p.W340S	Exon 7	M	Japan	Kobayashi et al (2014) [31]
c.1033_1034delTC/p.S345Rfs*29	Exon 7	F	Japan	in this study
c.1145G>A/p.C382Y	Exon 7	M	Spain	Rodriguez-Mari et al. (2003) [34]
c.1055C>A/p.A352D	Exon 7	NA	Italy	Morrone et al. (2003) [33]
c.1072_1074delGAG/p.E358del	Exon 7	F	Japan	in this study
c.1178G>A/p.G373D	Exon 7	M	France	Germain et al. (2001)
c.1182delA/p.F397Sfs*8	Exon 7	M	Spain	Vieitez et al. (2018)
c.1095T>A/p.Y365*	Exon 7	M	Italy	Morrone et al. (2003) [33]
c.1244T>G/p.Leu415Arg	Exon 7	F	Italy	Romani et al. (2015) [32]
NA: not available
